# Supplementary material for: Validation of Coronary Angiography-Derived Vessel Fractional Flow Reserve in Heart Transplant Patients with Suspected Graft Vasculopathy
Source: Diagnostics (Basel). 2021 Sep 24;11(10):1750. doi: 10.3390/diagnostics11101750 (PMC8534544; doi:10.3390/diagnostics11101750)
Supplement: Supplementary file 1 [file diagnostics-11-01750-s001.zip]

Archive with 1 entries (1 files):
- diagnostics-1312402-Supplementary.pdf
